# Supplementary material for: Clinical exome sequencing efficacy and phenotypic expansions involving non-isolated congenital anomalies of kidney and urinary tract (CAKUT+)
Source: Eur J Hum Genet. Author manuscript; Available in PMC 2025 Dec 5. (PMC12669671; doi:10.1038/s41431-025-01929-3)
Supplement: Supplemental Table S2 [file NIHMS2114636-supplement-Supplemental_Table_S2.xlsx]

## Sheet: all
Table S2: Known CAKUT genes used to train the machine learning algorithm
Gene	Protein name	Source 1	Source 2	CAKUT-Specific Rank Annotation Score
ACE	Angiotensin I–converting enzyme	Kohl et al. 2021	Ambry Genetics	0.994
ACTA2	Actin Alpha 2, Smooth muscle	Genomics England	Orphanet	0.975
ACTG2	Actin Gamma 2, Smooth Muscle	BluePrint	Invitae	0.785
AGT	Angiotensinogen	Kohl et al. 2021	Orphanet	0.99
AGTR1	Angiotensin II receptor, type 1	Kohl et al. 2021	Ambry Genetics	0.97
ANOS1	Anosmin-1	Kohl et al. 2021	Invitae	0.977
BICC1	BicC Family RNA Binding Protein 1	Invitae	Ambry Genetics	0.981
BMP4	Bone morphogenetic protein 4	Kohl et al. 2021	Orphanet	0.999
BMP7	Bone Morphogenetic Protein 7	Prevention Genetics	Ambry Genetics	0.999
BNC2	Zinc finger protein basonuclin-2	Kohl et al. 2021	Ambry Genetics	0.982
BSND	Barttin CLCNK Type Accessory Subunit Beta	Genomics England	PanelApp Australia	0.961
CCNQ	Cyclin Q	BluePrint	None	0.82
CDC5L	Cell Division Cycle 5 Like	Prevention Genetics	None	0.607
CENPF	Centromere Protein F	Genomics England	Illumina	0.974
CEP55	Centrosomal Protein 55	Genomics England	Ambry Genetics	0.672
CHD1L	Chromodomain-helicase-DNA-binding protein 1-like	Kohl et al. 2021	ClinGen	0.443
CHD7	Chromodomain Helicase Dna Binding Protein 7	Genomics England	PanelApp Australia	0.994
CHRM3	Muscarinic acetylcholine receptor M3	Kohl et al. 2021	Invitae	0.985
CHRNA3	Cholinergic Receptor Nicotinic Alpha 3 Subunit	Genomics England	None	0.989
COL4A1	Collagen alpha-1(IV) chain	Kohl et al. 2021	Genomics England	0.997
CRKL	Crk-like protein	Kohl et al. 2021	None	0.983
CTU2	Cytosolic Thiouridylase Subunit 2	Genomics England	Gene2Phenotype	0.32
DACT1	Dishevelled Binding Antagonist Of Beta Catenin 1	Genomics England	Orphanet	0.992
DCHS1	Dachsous Cadherin-Related 1	Invitae	PanelApp Australia	0.997
DHCR7	7-Dehydrocholesterol Reductase	Genomics England	N/A	0.994
DLG3	Discs Large Maguk Scaffold Protein 3	Genomics England	Gene2Phenotype	0.764
DSTYK	Dual serine/threonine and tyrosine protein kinase	Kohl et al. 2021	Gene2Phenotype	0.238
EXOC3L2	Exocyst Complex Component 3 Like 2	Genomics England	None	0.894
EYA1	Eyes absent homolog 1	Kohl et al. 2021	Gene2Phenotype	0.996
FANCB	Fa Complementation Group B	BluePrint	Genomics England	0.565
FAT4	Fat Atypical Cadherin 4	Prevention Genetics	Gene2Phenotype	0.981
FGF20	Fibroblast growth factor 20	Kohl et al. 2021	Orphanet	0.988
FGFR2	Fibroblast Growth Factor Receptor 2	Prevention Genetics	Gene2Phenotype	0.997
FOXC1	Forkhead box protein C1	Kohl et al. 2021	Gene2Phenotype	0.999
FOXC2	Forkhead Box C2	BluePrint	Gene2Phenotype	0.999
FOXD2	Forkhead Box D2	Genomics England	None	0.996
FRAS1	ECM protein FRAS1	Kohl et al. 2021	Orphanet	0.995
FREM1	FRAS1-related ECM protein 1	Kohl et al. 2021	Orphanet	0.967
FREM2	FRAS1-related ECM protein 2	Kohl et al. 2021	Orphanet	0.998
GATA3	Trans-acting T-cell-specific transcription factor GATA-3	Kohl et al. 2021	PanelApp Australia	0.994
GDNF	Glial Cell Derived Neurotrophic Factor	Genomics England	None	0.998
GFRA1	GDNF family receptor alpha-1	Kohl et al. 2021	None	0.982
GLI2	Gli Family Zinc Finger 2	Prevention Genetics	Ambry Genetics	0.995
GLI3	Gli Family Zinc Finger 3	Prevention Genetics	Gene2Phenotype	0.995
GPC3	Glypican 3	Genomics England	Gene2Phenotype	0.995
GREB1L	GREB1-like protein	Kohl et al. 2021	Gene2Phenotype	0.814
GREM1	Gremlin 1, Dan Family Bmp Antagonist	Genomics England	ClinGen	0.996
GRIP1	Glutamate receptor interacting protein 1	Kohl et al. 2021	Orphanet	0.966
HAAO	3-Hydroxyanthranilate 3,4-Dioxygenase	Genomics England	PanelApp Australia	0.687
HCN3	Hyperpolarization Activated Cyclic Nucleotide Gated Potassium Channel 3	Genomics England	None	0.412
HNF1B	Hepatocyte nuclear factor 1-beta	Kohl et al. 2021	Gene2Phenotype	1
HOXA11	Homeobox protein Hox-A11	Kohl et al. 2021	Ambry Genetics	0.998
HOXA13	Homeobox A13	Prevention Genetics	Invitae	0.998
HOXA4	Homeobox A4	Prevention Genetics	None	0.989
HPSE2	Heparanase 2	Kohl et al. 2021	Gene2Phenotype	0.974
HS2ST1	Heparan Sulfate 2-O-Sulfotransferase 1	Genomics England	None	0.993
ISL1	Isl Lim Homeobox 1	Genomics England	None	0.988
ITGA8	Integrin alpha-8	Kohl et al. 2021	Invitae	0.996
JAG1	Jagged Canonical Notch Ligand 1	Genomics England	Gene2Phenotype	0.995
KDM6A	Lysine Demethylase 6A	Genomics England	Gene2Phenotype	0.714
KIT	Kit Proto-Oncogene, Receptor Tyrosine Kinase	Genomics England	Genomics England	0.997
KMT2D	Lysine Methyltransferase 2D	Genomics England	Ambry Genetics	0.932
KYNU	Kynureninase	BluePrint	ClinGen	0.581
LIFR	Lif Receptor Subunit Alpha	Prevention Genetics	ClinGen	0.983
LRIG2	Leucine Rich Repeats And Immunoglobulin Like Domains 2	Genomics England	Gene2Phenotype	0.618
LRP4	Ldl Receptor Related Protein 4	Prevention Genetics	Gene2Phenotype	0.996
MUC1	Mucin 1	Kohl et al. 2021	Invitae	0.908
MYH11	Myosin Heavy Chain 11	Genomics England	Orphanet	0.998
MYOCD	Myocardin	Genomics England	None	0.995
NADSYN1	Nad Synthetase 1	Genomics England	Ambry Genetics	0.242
NEK8	Nima Related Kinase 8	Genomics England	Gene2Phenotype	0.934
NIPBL	Nipbl Cohesin Loading Factor	Prevention Genetics	Gene2Phenotype	0.991
NOTCH2	Notch Receptor 2	Genomics England	Illumina	0.993
NPHP3	Nephrocystin 3	Genomics England	Gene2Phenotype	0.992
NRIP1	Nuclear receptor-interacting protein 1	Kohl et al. 2021	None	0.871
OCRL	Ocrl Inositol Polyphosphate-5-Phosphatase	Genomics England	Gene2Phenotype	0.479
PAX2	Paired box protein Pax-2	Kohl et al. 2021	Gene2Phenotype	0.996
PBX1	Pre-B-cell leukemia transcription factor 1	Kohl et al. 2021	PanelApp Australia	0.99
PLVAP	Plasmalemma Vesicle Associated Protein	Genomics England	PanelApp Australia	0.201
PUF60	Poly(U) Binding Splicing Factor 60	BluePrint	PanelApp Australia	0.767
REN	Renin	Kohl et al. 2021	Orphanet	0.994
RET	Proto-oncogene tyrosine-protein kinase receptor Ret	Kohl et al. 2021	Orphanet	0.997
ROBO1	Roundabout Guidance Receptor 1	Prevention Genetics	Orphanet	0.99
ROBO2	Roundabout homolog 2	Kohl et al. 2021	Ambry Genetics	0.998
ROR2	Receptor Tyrosine Kinase Like Orphan Receptor 2	Genomics England	Gene2Phenotype	0.998
RPGRIP1L	Rpgrip1 Like	Genomics England	Gene2Phenotype	0.997
RRM2B	Ribonucleotide Reductase Regulatory Tp53 Inducible Subunit M2B	Genomics England	Orphanet	0.966
SALL1	Sal-like protein 1	Kohl et al. 2021	Gene2Phenotype	0.998
SALL4	Spalt Like Transcription Factor 4	Genomics England	Gene2Phenotype	0.998
SHH	Sonic Hedgehog Signaling Molecule	Genomics England	Gene2Phenotype	0.995
SIX1	Six Homeobox 1	Prevention Genetics	ClinGen	0.998
SIX2	Homeobox protein SIX2	Kohl et al. 2021	None	0.997
SIX5	Homeobox protein SIX5	Kohl et al. 2021	ClinGen	0.969
SLIT2	Slit homolog 2 protein	Kohl et al. 2021	None	0.997
SMARCA4	Swi/Snf Related, Matrix Associated, Actin Dependent Regulator Of Chromatin, Subfamily A, Member 4	Genomics England	Gene2Phenotype	0.988
SON	Protein SON	Kohl et al. 2021	Illumina	0.971
SOX11	Sry-Box Transcription Factor 11	Prevention Genetics	Orphanet	0.999
SOX17	Transcription factor SOX-17	Kohl et al. 2021	Gene2Phenotype	0.99
SPRY1	Sprouty Rtk Signaling Antagonist 1	Genomics England	None	0.994
STRA6	Signaling Receptor And Transporter Of Retinol Stra6	Genomics England	Gene2Phenotype	0.996
TBC1D1	TBC1 domain family member 1	Kohl et al. 2021	None	0.929
TBX18	T-box transcription factor TBX18	Kohl et al. 2021	Ambry Genetics	1
TBX6	T-box transcription factor TBX6	Kohl et al. 2021	Ambry Genetics	0.986
TFAP2A	Transcription Factor Ap-2 Alpha	Genomics England	Gene2Phenotype	0.997
TNXB	Tenascin-X	Kohl et al. 2021	Orphanet	0.916
TSHZ3	Teashirt Zinc Finger Homeobox 3	Genomics England	Ambry Genetics	0.999
UMOD	Uromodulin	Kohl et al. 2021	ClinGen	0.987
UPK3A	Uroplakin-3a	Kohl et al. 2021	Ambry Genetics	0.995
VIPAS39	VPS33B Interacting Protein, Apical-Basolateral Polarity Regulator, Spe-39 Homolog	Invitae	Gene2Phenotype	0.876
VPS33B	Vps33B Late Endosome And Lysosome Associated	Invitae	Gene2Phenotype	0.376
VWA2	von Willebrand factor A domain-containing protein 2	Kohl et al. 2021	Ambry Genetics	0.905
WBP11	Ww Domain Binding Protein 11	Genomics England	None	0.592
WNT4	Protein Wnt-4	Kohl et al. 2021	Gene2Phenotype	0.997
WNT5A	Wnt Family Member 5A	Genomics England	ClinGen	0.996
WT1	Wt1 Transcription Factor	Invitae	Gene2Phenotype	0.99
ZIC3	Zic Family Member 3	Genomics England	Gene2Phenotype	0.999
ZMYM2	Zinc finger MYM-type protein 2	Kohl et al. 2021	Franklin by genoox	0.585
References (Accessed December 2021 - February 2022)
Kohl S, Habbig S, Weber LT, Liebau MC. Molecular causes of congenital anomalies of the kidney and urinary tract (CAKUT). Mol Cell Pediatr. 2021 Feb 24;8(1):2. doi: 10.1186/s40348-021-00112-0. PMID: 33625646; PMCID: PMC7904997.
Genomics England: https://panelapp.genomicsengland.co.uk/panels/234/
Prevention genetics: https://www.preventiongenetics.com/testInfo?val=Congenital-Abnormalities-of-the-Kidney-and-Urinary-Tract-%28CAKUT%29-Panel
BluePrint: https://blueprintgenetics.com/tests/panels/nephrology/renal-malformation-panel/
Invitae: https://www.invitae.com/us/providers/test-catalog/test-434341
ClinGen: https://clinicalgenome.org/
Ambry Genetics: https://www.ambrygen.com/
Orphanet: https://www.orpha.net/
PanelApp Australia: https://panelapp.agha.umccr.org/panels/251/
Gene2Phenotype: https://www.ebi.ac.uk/gene2phenotype
Franklin by genoox: https://franklin.genoox.com/clinical-db/home
