# Supplementary material for: Clinical exome sequencing efficacy and phenotypic expansions involving non-isolated congenital anomalies of kidney and urinary tract (CAKUT+)
Source: Eur J Hum Genet. Author manuscript; Available in PMC 2025 Dec 5. (PMC12669671; doi:10.1038/s41431-025-01929-3)
Supplement: Supplemental Table S3 [file NIHMS2114636-supplement-Supplemental_Table_S3.xlsx]

## Sheet: Sheet1
Table S3: CAKUT-specific rank annotation scores
Gene	Score
A1BG	0.139
A1CF	0.635
A2M	0.663
A2ML1	0.625
A3GALT2	0.523
A4GALT	0.923
A4GNT	0.125
AAAS	0.555
AACS	0.87
AADAC	0.698
AADACL2	0.051
AADACL3	0.57
AADACL4	0.232
AADAT	0.825
AAGAB	0.45
AAK1	0.666
AAMDC	0.674
AAMP	0.587
AANAT	0.682
AAR2	0.374
AARD	0.977
AARS1	0.368
AARS2	0.326
AARSD1	0.534
AASDH	0.128
AASDHPPT	0.282
AASS	0.764
AATF	0.42
AATK	0.965
ABAT	0.636
ABCA1	0.929
ABCA10	0.016
ABCA12	0.137
ABCA13	0.025
ABCA17P	0.763
ABCA2	0.534
ABCA3	0.574
ABCA4	0.709
ABCA5	0.672
ABCA6	0.094
ABCA7	0.688
ABCA8	0.972
ABCA9	0.043
ABCB1	0.082
ABCB10	0.112
ABCB11	0.151
ABCB4	0.688
ABCB5	0.159
ABCB6	0.295
ABCB7	0.217
ABCB8	0.62
ABCB9	0.379
ABCC1	0.299
ABCC10	0.125
ABCC11	0.049
ABCC12	0.164
ABCC13	0.353
ABCC2	0.16
ABCC3	0.672
ABCC4	0.404
ABCC5	0.677
ABCC6	0.378
ABCC6P2	0.901
ABCC8	0.527
ABCC9	0.18
ABCD1	0.508
ABCD2	0.282
ABCD3	0.247
ABCD4	0.181
ABCE1	0.503
ABCF1	0.584
ABCF2	0.532
ABCF3	0.255
ABCG1	0.812
ABCG2	0.62
ABCG4	0.852
ABCG5	0.563
ABCG8	0.239
ABHD1	0.457
ABHD10	0.232
ABHD11	0.594
ABHD12	0.583
ABHD12B	0.755
ABHD13	0.143
ABHD14A	0.088
ABHD14B	0.076
ABHD15	0.718
ABHD16A	0.141
ABHD16B	0.214
ABHD17A	0.173
ABHD17B	0.601
ABHD17C	0.411
ABHD18	0.567
ABHD2	0.543
ABHD3	0.443
ABHD4	0.321
ABHD5	0.905
ABHD6	0.976
ABHD8	0.225
ABI1	0.659
ABI2	0.812
ABI3	0.316
ABI3BP	0.464
ABITRAM	0.109
ABL1	0.845
ABL2	0.826
ABLIM1	0.586
ABLIM2	0.53
ABLIM3	0.826
ABO	0.81
ABR	0.634
ABRA	0.289
ABRAXAS1	0.374
ABRAXAS2	0.471
ABT1	0.874
ABTB1	0.359
ABTB2	0.778
ABTB3	0.958
ACAA1	0.249
ACAA2	0.982
ACACA	0.995
ACACB	0.656
ACAD10	0.586
ACAD11	0.166
ACAD8	0.229
ACAD9	0.095
ACADL	0.49
ACADM	0.473
ACADS	0.183
ACADSB	0.094
ACADVL	0.443
ACAN	0.983
ACAP1	0.255
ACAP2	0.178
ACAP3	0.679
ACAT1	0.875
ACAT2	0.112
ACBD3	0.755
ACBD4	0.161
ACBD5	0.064
ACBD6	0.118
ACBD7	0.016
ACCS	0.545
ACCSL	0.023
ACD	0.774
ACE	0.994
ACE2	0.726
ACER1	0.745
ACER2	0.914
ACER3	0.416
ACHE	0.807
ACIN1	0.655
ACKR1	0.232
ACKR2	0.413
ACKR3	0.686
ACLY	0.832
ACMSD	0.125
ACO1	0.576
ACO2	0.445
ACOD1	0.145
ACOT1	0.642
ACOT11	0.108
ACOT12	0.771
ACOT13	0.45
ACOT2	0.398
ACOT4	0.64
ACOT6	0.512
ACOT7	0.713
ACOT8	0.271
ACOT9	0.385
ACOX1	0.456
ACOX2	0.181
ACOX3	0.277
ACOXL	0.643
ACP1	0.533
ACP2	0.354
ACP3	0.22
ACP4	0.128
ACP5	0.927
ACP6	0.714
ACP7	0.571
ACR	0.248
ACRBP	0.058
ACRV1	0.152
ACSBG1	0.771
ACSBG2	0.722
ACSF2	0.28
ACSF3	0.478
ACSL1	0.585
ACSL3	0.78
ACSL4	0.808
ACSL5	0.486
ACSL6	0.782
ACSM1	0.146
ACSM2A	0.082
ACSM2B	0.401
ACSM3	0.29
ACSM4	0.119
ACSM5	0.081
ACSM6	0.178
ACSS1	0.08
ACSS2	0.197
ACSS3	0.897
ACTA1	0.827
ACTA2	0.975
ACTB	0.739
ACTBL2	0.225
ACTC1	0.882
ACTG1	0.845
ACTG2	0.785
ACTL6A	0.312
ACTL6B	0.523
ACTL7A	0.217
ACTL7B	0.108
ACTL8	0.072
ACTL9	0.031
ACTMAP	0.806
ACTN1	0.806
ACTN2	0.587
ACTN3	0.726
ACTN4	0.724
ACTR10	0.468
ACTR1A	0.367
ACTR1B	0.468
ACTR2	0.414
ACTR3	0.659
ACTR3B	0.525
ACTR3C	0.718
ACTR5	0.318
ACTR6	0.231
ACTR8	0.146
ACTRT1	0.037
ACTRT2	0.393
ACTRT3	0.231
ACVR1	0.852
ACVR1B	0.67
ACVR1C	0.833
ACVR2A	0.883
ACVR2B	0.985
ACVRL1	0.968
ACY1	0.623
ACY3	0.092
ACYP1	0.353
ACYP2	0.064
ADA	0.879
ADA2	0.832
ADAD1	0.308
ADAD2	0.343
ADAL	0.455
ADAM10	0.721
ADAM11	0.725
ADAM12	0.916
ADAM15	0.77
ADAM17	0.92
ADAM18	0.265
ADAM19	0.574
ADAM1A	0.179
ADAM2	0.593
ADAM20	0.741
ADAM21	0.467
ADAM22	0.803
ADAM23	0.721
ADAM24P	0.1
ADAM28	0.326
ADAM29	0.267
ADAM30	0.206
ADAM32	0.122
ADAM33	0.848
ADAM3A	0.696
ADAM5	0.547
ADAM7	0.114
ADAM8	0.794
ADAM9	0.714
ADAMDEC1	0.07
ADAMTS1	0.96
ADAMTS10	0.821
ADAMTS12	0.985
ADAMTS13	0.392
ADAMTS14	0.946
ADAMTS15	0.971
ADAMTS16	0.975
ADAMTS17	0.908
ADAMTS18	0.813
ADAMTS19	0.961
ADAMTS2	0.979
ADAMTS20	0.976
ADAMTS3	0.962
ADAMTS4	0.464
ADAMTS5	0.945
ADAMTS6	0.151
ADAMTS7	0.817
ADAMTS8	0.877
ADAMTS9	0.764
ADAMTSL1	0.664
ADAMTSL2	0.534
ADAMTSL3	0.868
ADAMTSL4	0.68
ADAMTSL5	0.824
ADAP1	0.259
ADAP2	0.481
ADAR	0.629
ADARB1	0.757
ADARB2	0.847
ADAT1	0.213
ADAT2	0.134
ADAT3	0.617
ADCK1	0.617
ADCK2	0.851
ADCK5	0.02
ADCY1	0.892
ADCY10	0.124
ADCY2	0.909
ADCY3	0.738
ADCY4	0.804
ADCY5	0.911
ADCY6	0.72
ADCY7	0.53
ADCY8	0.893
ADCY9	0.636
ADCYAP1	0.682
ADCYAP1R1	0.93
ADD1	0.83
ADD2	0.904
ADD3	0.7
ADGB	0.398
ADGRA1	0.375
ADGRA2	0.977
ADGRA3	0.636
ADGRB1	0.9
ADGRB2	0.945
ADGRB3	0.914
ADGRD1	0.188
ADGRD2	0.918
ADGRE1	0.27
ADGRE2	0.502
ADGRE3	0.342
ADGRE4P	0.458
ADGRE5	0.535
ADGRF1	0.052
ADGRF2	0.268
ADGRF3	0.371
ADGRF4	0.077
ADGRF5	0.721
ADGRG1	0.646
ADGRG2	0.817
ADGRG3	0.16
ADGRG4	0.055
ADGRG5	0.168
ADGRG6	0.917
ADGRG7	0.027
ADGRL1	0.759
ADGRL2	0.591
ADGRL3	0.761
ADGRL4	0.978
ADGRV1	0.887
ADH1A	0.131
ADH1B	0.304
ADH1C	0.32
ADH4	0.117
ADH5	0.578
ADH6	0.365
ADH7	0.256
ADHFE1	0.497
ADI1	0.221
ADIG	0.56
ADIPOQ	0.852
ADIPOR1	0.754
ADIPOR2	0.727
ADIRF	0.088
ADISSP	0.645
ADK	0.47
ADM	0.854
ADM2	0.884
ADM5	0.494
ADNP	0.856
ADNP2	0.958
ADO	0.339
ADORA1	0.88
ADORA2A	0.821
ADORA2B	0.884
ADORA3	0.313
ADPGK	0.664
ADPRH	0.406
ADPRHL1	0.247
ADPRM	0.558
ADPRS	0.561
ADRA1A	0.879
ADRA1B	0.934
ADRA1D	0.971
ADRA2A	0.885
ADRA2B	0.961
ADRA2C	0.884
ADRB1	0.902
ADRB2	0.793
ADRB3	0.877
ADRM1	0.822
ADSL	0.633
ADSS1	0.538
ADSS2	0.339
ADTRP	0.102
AEBP1	0.855
AEBP2	0.965
AEN	0.762
AFAP1	0.294
AFAP1L1	0.985
AFAP1L2	0.875
AFDN	0.67
AFDN-DT	0.698
AFF1	0.233
AFF2	0.876
AFF3	0.805
AFF4	0.574
AFG1L	0.216
AFG3L1P	0.707
AFG3L2	0.893
AFM	0.214
AFMID	0.71
AFP	0.244
AFTPH	0.2
AGA	0.651
AGAP1	0.963
AGAP11	0.576
AGAP2	0.885
AGAP3	0.741
AGAP4	0.111
AGAP5	0.078
AGAP6	0.081
AGAP7P	0.107
AGBL1	0.022
AGBL2	0.566
AGBL3	0.137
AGBL4	0.256
AGBL5	0.402
AGER	0.76
AGFG1	0.628
AGFG2	0.594
AGGF1	0.713
AGK	0.765
AGL	0.122
AGMAT	0.395
AGMO	0.101
AGO1	0.794
AGO2	0.833
AGO3	0.873
AGO4	0.826
AGPAT1	0.535
AGPAT2	0.534
AGPAT3	0.575
AGPAT4	0.268
AGPAT5	0.579
AGPS	0.549
AGR2	0.099
AGR3	0.093
AGRN	0.603
AGRP	0.526
AGT	0.99
AGTPBP1	0.643
AGTR1	0.97
AGTR2	0.932
AGTRAP	0.837
AGXT	0.299
AGXT2	0.441
AHCTF1	0.752
AHCY	0.591
AHCYL1	0.358
AHCYL2	0.604
AHDC1	0.768
AHI1	0.852
AHNAK	0.537
AHNAK2	0.581
AHR	0.878
AHRR	0.336
AHSA1	0.236
AHSA2P	0.107
AHSG	0.607
AHSP	0.646
AICDA	0.297
AIDA	0.666
AIF1	0.732
AIF1L	0.669
AIFM1	0.364
AIFM2	0.409
AIFM3	0.499
AIG1	0.128
AIM2	0.185
AIMP1	0.535
AIMP2	0.604
AIP	0.349
AIPL1	0.098
AIRE	0.902
AIRN	0.567
AJAP1	0.927
AJUBA	0.82
AK1	0.628
AK2	0.186
AK3	0.848
AK4	0.916
AK5	0.907
AK7	0.831
AK8	0.552
AK9	0.485
AKAP1	0.708
AKAP10	0.433
AKAP11	0.897
AKAP12	0.53
AKAP13	0.315
AKAP14	0.632
AKAP17A	0.744
AKAP3	0.523
AKAP4	0.802
AKAP5	0.483
AKAP6	0.836
AKAP7	0.212
AKAP8	0.628
AKAP8L	0.398
AKAP9	0.354
AKIP1	0.314
AKIRIN1	0.117
AKIRIN2	0.428
AKNA	0.083
AKNAD1	0.014
AKR1A1	0.233
AKR1B1	0.148
AKR1B10	0.081
AKR1B15	0.911
AKR1C1	0.2
AKR1C2	0.539
AKR1C3	0.669
AKR1C4	0.065
AKR1C8	0.036
AKR1D1	0.174
AKR1E2	0.07
AKR7A2	0.459
AKR7A3	0.076
AKR7L	0.262
AKT1	0.562
AKT1S1	0.867
AKT2	0.686
AKT3	0.264
AKTIP	0.46
ALAD	0.34
ALAS1	0.462
ALAS2	0.338
ALB	0.144
ALCAM	0.875
ALDH16A1	0.342
ALDH18A1	0.428
ALDH1A1	0.424
ALDH1A2	0.983
ALDH1A3	0.972
ALDH1B1	0.876
ALDH1L1	0.942
ALDH1L2	0.983
ALDH2	0.384
ALDH3A1	0.349
ALDH3A2	0.267
ALDH3B1	0.093
ALDH3B2	0.263
ALDH4A1	0.203
ALDH5A1	0.261
ALDH6A1	0.65
ALDH7A1	0.734
ALDH8A1	0.091
ALDH9A1	0.324
ALDOA	0.278
ALDOB	0.743
ALDOC	0.836
ALG1	0.153
ALG10	0.09
ALG10B	0.072
ALG11	0.844
ALG12	0.49
ALG13	0.544
ALG14	0.12
ALG1L1P	0.411
ALG1L2	0.032
ALG2	0.122
ALG3	0.323
ALG5	0.726
ALG6	0.156
ALG8	0.415
ALG9	0.31
ALK	0.595
ALKAL1	0.999
ALKAL2	0.906
ALKBH1	0.865
ALKBH2	0.26
ALKBH3	0.234
ALKBH4	0.58
ALKBH5	0.472
ALKBH6	0.281
ALKBH7	0.159
ALKBH8	0.219
ALLC	0.144
ALMS1	0.859
ALOX12	0.925
ALOX12B	0.68
ALOX12P2	0.235
ALOX15	0.811
ALOX15B	0.949
ALOX5	0.428
ALOX5AP	0.151
ALOXE3	0.916
ALPG	0.521
ALPI	0.329
ALPK1	0.005
ALPK2	0.151
ALPK3	0.651
ALPL	0.891
ALPP	0.639
ALS2	0.415
ALS2CL	0.987
ALX1	0.973
ALX3	0.938
ALX4	0.954
ALYREF	0.724
AMACR	0.083
AMBN	0.756
AMBP	0.517
AMBRA1	0.582
AMD1	0.503
AMDHD1	0.316
AMDHD2	0.257
AMELX	0.721
AMELY	0.466
AMER1	0.989
AMER2	0.838
AMER3	0.777
AMFR	0.62
AMH	0.803
AMHR2	0.96
AMIGO1	0.983
AMIGO2	0.759
AMIGO3	0.081
AMMECR1	0.5
AMMECR1L	0.485
AMN	0.691
AMN1	0.124
AMOT	0.69
AMOTL1	0.788
AMOTL2	0.655
AMPD1	0.425
AMPD2	0.434
AMPD3	0.413
AMPH	0.758
AMT	0.658
AMTN	0.735
AMY1A	0.274
AMY1B	0.325
AMY2A	0.148
AMY2B	0.246
AMZ1	0.064
AMZ2	0.458
ANAPC1	0.601
ANAPC10	0.492
ANAPC11	0.739
ANAPC13	0.17
ANAPC15	0.42
ANAPC16	0.05
ANAPC2	0.533
ANAPC4	0.985
ANAPC5	0.575
ANAPC7	0.456
ANG	0.841
ANGEL1	0.402
ANGEL2	0.251
ANGPT1	0.744
ANGPT2	0.302
ANGPT4	0.759
ANGPTL1	0.244
ANGPTL2	0.394
ANGPTL3	0.709
ANGPTL4	0.834
ANGPTL5	0.113
ANGPTL6	0.311
ANGPTL7	0.078
ANK1	0.824
ANK2	0.559
ANK3	0.53
ANKAR	0.063
ANKDD1A	0.863
ANKEF1	0.084
ANKFN1	0.541
ANKFY1	0.47
ANKH	0.875
ANKHD1	0.449
ANKHD1-EIF4EBP3	0.57
ANKIB1	0.371
ANKK1	0.877
ANKLE1	0.128
ANKLE2	0.501
ANKMY1	0.054
ANKMY2	0.697
ANKRA2	0.403
ANKRD1	0.84
ANKRD10	0.609
ANKRD11	0.811
ANKRD12	0.403
ANKRD13A	0.381
ANKRD13B	0.957
ANKRD13C	0.99
ANKRD13D	0.406
ANKRD16	0.371
ANKRD17	0.503
ANKRD2	0.403
ANKRD20A1	0.089
ANKRD23	0.135
ANKRD24	0.413
ANKRD26	0.05
ANKRD27	0.582
ANKRD28	0.625
ANKRD30A	0.198
ANKRD30B	0.271
ANKRD33	0.342
ANKRD34A	0.332
ANKRD34B	0.266
ANKRD35	0.966
ANKRD36	0.374
ANKRD36B	0.598
ANKRD37	0.065
ANKRD39	0.733
ANKRD40	0.317
ANKRD42	0.474
ANKRD44	0.165
ANKRD46	0.603
ANKRD49	0.483
ANKRD50	0.789
ANKRD52	0.712
ANKRD53	0.18
ANKRD54	0.598
ANKRD55	0.059
ANKRD6	0.68
ANKRD7	0.573
ANKRD9	0.912
ANKS1A	0.283
ANKS1B	0.701
ANKS3	0.451
ANKS4B	0.09
ANKS6	0.144
ANKZF1	0.454
ANLN	0.32
ANO1	0.894
ANO10	0.268
ANO2	0.848
ANO3	0.724
ANO4	0.103
ANO5	0.921
ANO6	0.661
ANO7	0.471
ANO8	0.659
ANO9	0.343
ANOS1	0.977
ANP32A	0.581
ANP32B	0.799
ANP32C	0.142
ANP32D	0.117
ANP32E	0.365
ANPEP	0.807
ANTKMT	0.752
ANTXR1	0.915
ANTXR2	0.632
ANTXRL	0.054
ANXA1	0.625
ANXA10	0.191
ANXA11	0.295
ANXA13	0.356
ANXA2	0.811
ANXA2P1	0.006
ANXA2P2	0.652
ANXA2P3	0.151
ANXA2R	0.034
ANXA3	0.639
ANXA4	0.384
ANXA5	0.6
ANXA6	0.383
ANXA7	0.343
ANXA8	0.441
ANXA8L1	0.282
ANXA9	0.57
AOAH	0.227
AOC1	0.275
AOC2	0.356
AOC3	0.332
AOPEP	0.156
AOX1	0.673
AP1AR	0.234
AP1B1	0.685
AP1G1	0.72
AP1G2	0.403
AP1M1	0.949
AP1M2	0.598
AP1S1	0.393
AP1S2	0.661
AP1S3	0.743
AP2A1	0.437
AP2A2	0.427
AP2B1	0.474
AP2M1	0.35
AP2S1	0.366
AP3B1	0.594
AP3B2	0.802
AP3D1	0.392
AP3M1	0.419
AP3M2	0.527
AP3S1	0.622
AP3S2	0.055
AP4B1	0.312
AP4E1	0.119
AP4M1	0.458
AP4S1	0.129
AP5M1	0.615
AP5S1	0.648
AP5Z1	0.22
APAF1	0.779
APBA1	0.681
APBA2	0.775
APBA3	0.498
APBB1	0.835
APBB1IP	0.19
APBB2	0.559
APBB3	0.157
APC	0.846
APC2	0.844
APCDD1	0.979
APCDD1L	0.853
APCS	0.582
APEH	0.388
APEX1	0.538
APEX2	0.24
APH1A	0.735
APH1B	0.524
API5	0.424
APIP	0.294
APLF	0.177
APLN	0.946
APLNR	0.515
APLP1	0.646
APLP2	0.811
APMAP	0.821
APOA1	0.856
APOA2	0.772
APOA4	0.555
APOA5	0.74
APOB	0.609
APOBEC1	0.466
APOBEC2	0.189
APOBEC3A	0.708
APOBEC3B	0.247
APOBEC3C	0.445
APOBEC3D	0.485
APOBEC3F	0.914
APOBEC3G	0.645
APOBEC3H	0.686
APOBEC4	0.002
APOBR	0.197
APOC1	0.947
APOC2	0.338
APOC3	0.55
APOC4	0.989
APOD	0.992
APOE	0.955
APOF	0.329
APOH	0.276
APOL1	0.077
APOL2	0.232
APOL3	0.307
APOL4	0.093
APOL5	0.373
APOL6	0.117
APOLD1	0.259
APOM	0.905
APOO	0.775
APOOL	0.185
APP	0.952
APPBP2	0.629
APPL1	0.632
APPL2	0.226
APRG1	0.032
APRT	0.888
APTX	0.454
AQP1	0.558
AQP10	0.064
AQP11	0.943
AQP12A	0.274
AQP12B	0.079
AQP2	0.762
AQP3	0.706
AQP4	0.657
AQP5	0.86
AQP6	0.783
AQP7	0.045
AQP7P3	0.132
AQP8	0.462
AQP9	0.132
AQR	0.213
AR	0.983
ARAF	0.477
ARAP1	0.741
ARAP2	0.182
ARAP3	0.623
ARC	0.922
ARCN1	0.217
AREG	0.936
AREL1	0.074
ARF1	0.52
ARF3	0.343
ARF4	0.69
ARF5	0.44
ARF6	0.607
ARFGAP1	0.589
ARFGAP2	0.248
ARFGAP3	0.444
ARFGEF1	0.269
ARFGEF2	0.18
ARFGEF3	0.82
ARFIP1	0.582
ARFIP2	0.812
ARFRP1	0.474
ARG1	0.209
ARG2	0.888
ARGFX	0.586
ARGLU1	0.317
ARHGAP1	0.678
ARHGAP10	0.898
ARHGAP11A	0.187
ARHGAP11B	0.181
ARHGAP12	0.122
ARHGAP15	0.39
ARHGAP17	0.397
ARHGAP18	0.391
ARHGAP19	0.186
ARHGAP20	0.922
ARHGAP21	0.628
ARHGAP22	0.676
ARHGAP23	0.331
ARHGAP24	0.526
ARHGAP25	0.118
ARHGAP26	0.901
ARHGAP27	0.262
ARHGAP28	0.224
ARHGAP29	0.748
ARHGAP30	0.073
ARHGAP31	0.537
ARHGAP32	0.251
ARHGAP33	0.42
ARHGAP35	0.644
ARHGAP36	0.914
ARHGAP39	0.26
ARHGAP4	0.363
ARHGAP40	0.838
ARHGAP42	0.979
ARHGAP44	0.634
ARHGAP45	0.493
ARHGAP5	0.801
ARHGAP6	0.796
ARHGAP8	0.904
ARHGAP9	0.159
ARHGDIA	0.862
ARHGDIB	0.493
ARHGDIG	0.762
ARHGEF1	0.268
ARHGEF10	0.826
ARHGEF10L	0.533
ARHGEF11	0.82
ARHGEF12	0.937
ARHGEF15	0.829
ARHGEF16	0.657
ARHGEF17	0.473
ARHGEF18	0.771
ARHGEF19	0.748
ARHGEF2	0.81
ARHGEF25	0.991
ARHGEF26	0.685
ARHGEF28	0.291
ARHGEF3	0.465
ARHGEF33	0.057
ARHGEF37	0.689
ARHGEF38	0.326
ARHGEF39	0.207
ARHGEF4	0.546
ARHGEF40	0.935
ARHGEF5	0.343
ARHGEF6	0.158
ARHGEF7	0.874
ARHGEF9	0.793
ARID1A	0.624
ARID1B	0.394
ARID2	0.934
ARID3A	0.578
ARID3B	0.948
ARID3C	0.6
ARID4A	0.418
ARID4B	0.228
ARID5A	0.626
ARID5B	0.671
ARIH1	0.485
ARIH2	0.642
ARIH2OS	0.142
ARK2C	0.598
ARK2N	0.772
ARL1	0.383
ARL10	0.273
ARL11	0.328
ARL13A	0.136
ARL13B	0.885
ARL14	0.343
ARL14EP	0.08
ARL15	0.701
ARL16	0.106
ARL17B	0.185
ARL2	0.321
ARL2BP	0.466
ARL3	0.886
ARL4A	0.622
ARL4C	0.853
ARL4D	0.673
ARL5A	0.114
ARL5B	0.161
ARL5C	0.463
ARL6	0.602
ARL6IP1	0.181
ARL6IP4	0.446
ARL6IP5	0.391
ARL6IP6	0.315
ARL8A	0.379
ARL8B	0.854
ARL9	0.294
ARMC1	0.418
ARMC10	0.86
ARMC2	0.102
ARMC3	0.725
ARMC5	0.69
ARMC6	0.665
ARMC7	0.706
ARMC8	0.608
ARMC9	0.35
ARMCX1	0.664
ARMCX2	0.544
ARMCX3	0.301
ARMCX4	0.363
ARMCX5	0.154
ARMCX6	0.105
ARMH3	0.258
ARMH4	0.545
ARMS2	0.106
ARMT1	0.568
ARNT	0.588
ARNT2	0.804
ARPC1A	0.437
ARPC1B	0.787
ARPC2	0.551
ARPC3	0.425
ARPC4	0.575
ARPC4-TTLL3	0.13
ARPC5	0.59
ARPC5L	0.834
ARPIN-AP3S2	0.459
ARPP19	0.529
ARPP21	0.678
ARR3	0.574
ARRB1	0.649
ARRB2	0.804
ARRDC1	0.663
ARRDC2	0.697
ARRDC3	0.327
ARRDC4	0.041
ARRDC5	0.058
ARSA	0.924
ARSB	0.822
ARSD	0.939
ARSF	0.297
ARSG	0.19
ARSH	0.242
ARSI	0.964
ARSJ	0.657
ARSK	0.111
ARSL	0.833
ART1	0.555
ART3	0.184
ART4	0.06
ART5	0.834
ARTN	0.98
ARV1	0.313
ARVCF	0.563
ARX	0.917
AS3MT	0.643
ASAH1	0.657
ASAH2	0.07
ASAH2B	0.795
ASAP1	0.479
ASAP1-IT1	0.121
ASAP2	0.599
ASAP3	0.636
ASB1	0.916
ASB10	0.054
ASB11	0.054
ASB12	0.502
ASB13	0.604
ASB14	0.048
ASB15	0.18
ASB16	0.51
ASB16-AS1	0.551
ASB17	0.031
ASB18	0.067
ASB2	0.106
ASB3	0.772
ASB4	0.19
ASB5	0.071
ASB6	0.241
ASB7	0.08
ASB8	0.285
ASB9	0.711
ASCC1	0.71
ASCC2	0.115
ASCC3	0.242
ASCL1	0.994
ASCL2	0.826
ASCL3	0.551
ASCL4	0.404
ASF1A	0.392
ASF1B	0.499
ASGR1	0.454
ASGR2	0.558
ASH1L	0.35
ASH2L	0.728
ASIC1	0.93
ASIC2	0.748
ASIC3	0.761
ASIC4	0.961
ASIC5	0.103
ASIP	0.879
ASL	0.588
ASMT	0.275
ASMTL	0.389
ASNS	0.719
ASNSD1	0.167
ASPA	0.273
ASPDH	0.095
ASPG	0.621
ASPH	0.755
ASPHD1	0.826
ASPHD2	0.342
ASPM	0.355
ASPN	0.831
ASPRV1	0.486
ASPSCR1	0.583
ASRGL1	0.062
ASS1	0.977
ASTE1	0.415
ASTL	0.391
ASTN1	0.83
ASTN2	0.747
ASXL1	0.462
ASXL2	0.6
ASXL3	0.292
ASZ1	0.536
ATAD1	0.604
ATAD2	0.251
ATAD2B	0.345
ATAD3A	0.774
ATAD3B	0.538
ATAD3C	0.002
ATAD5	0.342
ATAT1	0.999
ATCAY	0.71
ATE1	0.621
ATF1	0.675
ATF2	0.843
ATF3	0.848
ATF4	0.85
ATF5	0.809
ATF6	0.389
ATF6B	0.49
ATF7	0.614
ATF7IP	0.614
ATF7IP2	0.167
ATG10	0.6
ATG101	0.732
ATG12	0.366
ATG13	0.549
ATG14	0.545
ATG16L1	0.43
ATG16L2	0.042
ATG2A	0.254
ATG2B	0.852
ATG3	0.66
ATG4A	0.737
ATG4B	0.548
ATG4C	0.87
ATG4D	0.427
ATG5	0.94
ATG7	0.455
ATG9A	0.214
ATG9B	0.901
ATIC	0.275
ATL1	0.738
ATL2	0.438
ATL3	0.126
ATM	0.756
ATMIN	0.55
ATN1	0.729
ATOH1	0.993
ATOH7	0.413
ATOH8	0.873
ATOSB	0.209
ATOX1	0.548
ATP10A	0.934
ATP10B	0.989
ATP10D	0.502
ATP11A	0.886
ATP11B	0.626
ATP11C	0.64
ATP12A	0.776
ATP13A1	0.369
ATP13A2	0.255
ATP13A3	0.25
ATP13A4	0.03
ATP13A5	0.05
ATP1A1	0.64
ATP1A2	0.631
ATP1A3	0.802
ATP1A4	0.693
ATP1B1	0.938
ATP1B2	0.681
ATP1B3	0.519
ATP1B4	0.068
ATP23	0.32
ATP2A1	0.613
ATP2A2	0.885
ATP2A3	0.694
ATP2B1	0.136
ATP2B2	0.707
ATP2B3	0.628
ATP2B4	0.319
ATP2C1	0.534
ATP2C2	0.643
ATP4A	0.344
ATP4B	0.555
ATP5F1A	0.691
ATP5F1B	0.185
ATP5F1C	0.646
ATP5F1D	0.234
ATP5F1E	0.232
ATP5F1EP2	0.045
ATP5IF1	0.793
ATP5MC1	0.152
ATP5MC2	0.659
ATP5MC3	0.131
ATP5ME	0.362
ATP5MF	0.336
ATP5MG	0.304
ATP5MGL	0.063
ATP5MJ	0.396
ATP5MK	0.264
ATP5PB	0.512
ATP5PD	0.708
ATP5PF	0.537
ATP5PO	0.776
ATP6AP1	0.111
ATP6AP1L	0.018
ATP6AP2	0.856
ATP6V0A1	0.217
ATP6V0A2	0.479
ATP6V0A4	0.426
ATP6V0B	0.605
ATP6V0C	0.485
ATP6V0D1	0.303
ATP6V0D2	0.202
ATP6V0E1	0.143
ATP6V0E2	0.554
ATP6V1A	0.435
ATP6V1B1	0.595
ATP6V1B2	0.18
ATP6V1C1	0.241
ATP6V1C2	0.81
ATP6V1D	0.117
ATP6V1E1	0.254
ATP6V1E2	0.028
ATP6V1F	0.484
ATP6V1G1	0.161
ATP6V1G2	0.412
ATP6V1G3	0.261
ATP6V1H	0.258
ATP7A	0.844
ATP7B	0.823
ATP8A1	0.575
ATP8A2	0.678
ATP8B1	0.881
ATP8B2	0.482
ATP8B3	0.695
ATP8B4	0.105
ATP9A	0.926
ATP9B	0.197
ATPAF1	0.324
ATPAF2	0.638
ATPSCKMT	0.49
ATR	0.846
ATRAID	0.69
ATRIP	0.858
ATRN	0.923
ATRNL1	0.856
ATRX	0.315
ATXN1	0.785
ATXN10	0.764
ATXN1L	0.182
ATXN2	0.831
ATXN2L	0.457
ATXN3	0.37
ATXN3L	0.341
ATXN7	0.686
ATXN7L1	0.601
ATXN7L2	0.605
ATXN7L3	0.599
ATXN8OS	0.22
AUH	0.583
AUNIP	0.339
AUP1	0.266
AURKA	0.682
AURKAIP1	0.456
AURKB	0.615
AURKC	0.51
AUTS2	0.325
AVEN	0.399
AVIL	0.456
AVL9	0.613
AVP	0.703
AVPI1	0.995
AVPR1A	0.793
AVPR1B	0.888
AVPR2	0.799
AWAT1	0.911
AWAT2	0.077
AXIN1	0.959
AXIN2	0.942
AXL	0.902
AZGP1	0.689
AZI2	0.095
AZIN1	0.808
AZIN2	0.073
AZU1	0.906
B2M	0.418
B3GALNT1	0.452
B3GALNT2	0.374
B3GALT1	0.217
B3GALT2	0.357
B3GALT4	0.234
B3GALT5	0.525
B3GALT6	0.437
B3GAT1	0.854
B3GAT2	0.858
B3GAT3	0.899
B3GLCT	0.033
B3GNT2	0.703
B3GNT3	0.32
B3GNT4	0.513
B3GNT5	0.352
B3GNT6	0.07
B3GNT7	0.843
B3GNT8	0.032
B3GNT9	0.628
B3GNTL1	0.369
B4GALNT1	0.843
B4GALNT2	0.995
B4GALNT3	0.778
B4GALNT4	0.799
B4GALT1	0.914
B4GALT2	0.783
B4GALT3	0.335
B4GALT4	0.421
B4GALT5	0.238
B4GALT6	0.133
B4GALT7	0.839
B9D1	0.728
B9D2	0.161
BAALC	0.283
BAAT	0.472
BABAM1	0.284
BABAM2	0.687
BACE1	0.43
BACE2	0.909
BACH1	0.793
BACH2	0.86
BAD	0.758
BAG1	0.427
BAG2	0.339
BAG3	0.46
BAG4	0.602
BAG5	0.758
BAG6	0.901
BAGE	0.266
BAGE2	0.155
BAGE3	0.265
BAGE4	0.265
BAGE5	0.265
BAHCC1	0.561
BAHD1	0.911
BAIAP2	0.429
BAIAP2L1	0.926
BAIAP2L2	0.22
BAIAP3	0.847
BAK1	0.712
BAMBI	0.936
BANF1	0.445
BANF2	0.02
BANK1	0.298
BANP	0.717
BAP1	0.604
BARD1	0.558
BARHL1	0.766
BARHL2	0.979
BARX1	0.987
BARX2	0.977
BASP1	0.929
BATF	0.279
BATF2	0.259
BATF3	0.726
BAX	0.791
BAZ1A	0.162
BAZ1B	0.846
BAZ2A	0.196
BAZ2B	0.69
BBC3	0.436
BBIP1	0.695
BBLN	0.707
BBOF1	0.305
BBOX1	0.476
BBS1	0.755
BBS10	0.652
BBS12	0.047
BBS2	0.778
BBS4	0.78
BBS5	0.665
BBS7	0.737
BBS9	0.595
BBX	0.436
BCAM	0.994
BCAN	0.977
BCAP29	0.287
BCAP31	0.429
BCAR1	0.877
BCAR3	0.925
BCAS1	0.404
BCAS2	0.763
BCAS3	0.065
BCAS4	0.497
BCAT1	0.678
BCAT2	0.233
BCCIP	0.615
BCDIN3D	0.155
BCHE	0.295
BCKDHA	0.128
BCKDHB	0.225
BCKDK	0.231
BCL10	0.669
BCL11A	0.883
BCL11B	0.95
BCL2	0.953
BCL2A1	0.257
BCL2L1	0.756
BCL2L10	0.134
BCL2L11	0.98
BCL2L12	0.517
BCL2L13	0.423
BCL2L14	0.534
BCL2L15	0.001
BCL2L2	0.506
BCL2L2-PABPN1	0.844
BCL3	0.834
BCL6	0.838
BCL6B	0.827
BCL7A	0.749
BCL7B	0.401
BCL7C	0.612
BCL9	0.583
BCL9L	0.828
BCLAF1	0.77
BCLAF3	0.101
BCO1	0.369
BCO2	0.069
BCOR	0.834
BCORL1	0.612
BCR	0.552
BCS1L	0.485
BDH1	0.772
BDH2	0.212
BDKRB1	0.787
BDKRB2	0.951
BDNF	0.963
BDP1	0.184
BEAN1	0.831
BECN1	0.702
BEGAIN	0.822
BEND2	0.348
BEND3	0.774
BEND5	0.565
BEND7	0.119
BEST1	0.378
BEST2	0.84
BEST3	0.48
BEST4	0.171
BET1	0.461
BET1L	0.385
BEX1	0.918
BEX2	0.614
BEX3	0.8
BEX4	0.723
BEX5	0.33
BFAR	0.303
BFSP1	0.919
BFSP2	0.508
BGLAP	0.847
BGN	0.672
BHLHA15	0.812
BHLHA9	0.38
BHLHE22	0.784
BHLHE23	0.993
BHLHE40	0.938
BHLHE41	0.935
BHMT	0.483
BHMT2	0.097
BICC1	0.981
BICD1	0.778
BICD2	0.741
BICDL1	0.636
BICDL2	0.79
BICRA	0.591
BICRAL	0.483
BID	0.722
BIK	0.877
BIN1	0.719
BIN2	0.123
BIN3	0.751
BIRC2	0.325
BIRC3	0.564
BIRC5	0.543
BIRC6	0.698
BIRC7	0.845
BIRC8	0.264
BIVM	0.376
BLCAP	0.37
BLID	0.001
BLK	0.186
BLM	0.756
BLMH	0.498
BLNK	0.327
BLOC1S1	0.4
BLOC1S2	0.357
BLOC1S3	0.937
BLOC1S4	0.204
BLOC1S5	0.116
BLOC1S6	0.338
BLTP1	0.077
BLTP2	0.322
BLTP3A	0.62
BLTP3B	0.064
BLVRA	0.782
BLVRB	0.278
BLZF1	0.159
BMAL1	0.884
BMAL2	0.853
BMERB1	0.786
BMF	0.585
BMI1	0.867
BMP1	0.794
BMP10	0.736
BMP15	0.639
BMP2	0.968
BMP2K	0.754
BMP3	0.813
BMP4	0.999
BMP5	0.932
BMP6	0.966
BMP7	0.999
BMP8A	0.894
BMP8B	0.909
BMPER	0.988
BMPR1A	0.943
BMPR1B	0.952
BMPR2	0.94
BMS1	0.162
BMX	0.53
BNC1	0.807
BNC2	0.982
BNIP1	0.063
BNIP2	0.518
BNIP3	0.976
BNIP3L	0.744
BNIPL	0.269
BOC	0.977
BOD1	0.031
BOD1L1	0.204
BOK	0.86
BOLA1	0.256
BOLA2	0.292
BOLA3	0.706
BOLL	0.836
BOP1	0.696
BORA	0.655
BORCS5	0.184
BORCS6	0.463
BPESC1	0.138
BPGM	0.524
BPHL	0.87
BPI	0.235
BPIFA1	0.131
BPIFA2	0.06
BPIFA3	0.061
BPIFB1	0.1
BPIFB2	0.209
BPIFB3	0.352
BPIFB4	0.035
BPIFB6	0.039
BPIFC	0.067
BPNT1	0.408
BPNT2	0.924
BPTF	0.539
BPY2B	0.152
BPY2C	0.387
BRAF	0.615
BRAP	0.496
BRAT1	0.02
BRCA1	0.963
BRCA2	0.788
BRCC3	0.572
BRD1	0.654
BRD2	0.323
BRD3	0.384
BRD4	0.907
BRD7	0.364
BRD8	0.84
BRD9	0.726
BRDT	0.127
BRF1	0.688
BRF2	0.177
BRI3	0.187
BRI3BP	0.084
BRICD5	0.071
BRINP1	0.757
BRINP2	0.711
BRINP3	0.975
BRIP1	0.111
BRIX1	0.604
BRK1	0.493
BRME1	0.59
BRMS1	0.654
BRMS1L	0.31
BROX	0.284
BRPF1	0.459
BRPF3	0.731
BRS3	0.209
BRSK1	0.258
BRSK2	0.861
BRWD1	0.784
BRWD3	0.589
BSCL2	0.528
BSDC1	0.614
BSG	0.571
BSN	0.771
BSND	0.961
BSPH1	0.6
BSPRY	0.627
BST1	0.429
BST2	0.464
BSX	0.957
BTAF1	0.875
BTBD1	0.559
BTBD10	0.157
BTBD16	0.096
BTBD17	0.444
BTBD2	0.134
BTBD3	0.78
BTBD6	0.64
BTBD7	0.159
BTBD8	0.279
BTBD9	0.394
BTC	0.431
BTD	0.711
BTF3	0.447
BTF3L4	0.482
BTG1	0.347
BTG2	0.904
BTG3	0.963
BTG4	0.913
BTK	0.569
BTLA	0.223
BTN1A1	0.842
BTN2A1	0.076
BTN2A2	0.951
BTN2A3P	0.19
BTN3A1	0.103
BTN3A2	0.199
BTN3A3	0.197
BTNL2	0.467
BTNL3	0.998
BTNL8	0.157
BTNL9	0.075
BTRC	0.413
BUB1	0.635
BUB1B	0.641
BUB3	0.554
BUD13	0.862
BUD23	0.447
BUD31	0.553
BVES	0.98
BYSL	0.49
BZW1	0.392
BZW2	0.685
C10orf105	0.053
C10orf62	0.073
C10orf82	0.984
C10orf88	0.412
C10orf90	0.259
C10orf95	0.472
C11orf16	0.777
C11orf21	0.004
C11orf24	0.756
C11orf54	0.372
C11orf58	0.444
C11orf65	0.123
C11orf68	0.716
C11orf71	0.4
C11orf80	0.921
C11orf87	0.571
C12orf29	0.056
C12orf4	0.7
C12orf43	0.099
C12orf50	0.068
C12orf57	0.096
C12orf76	0.048
C14orf119	0.43
C14orf132	0.889
C14orf180	0.089
C14orf93	0.073
C15orf39	0.709
C15orf48	0.507
C15orf61	0.047
C15orf62	0.002
C16orf46	0.127
C16orf54	0.027
C16orf74	0.889
C16orf89	0.086
C16orf92	0.857
C17orf49	0.499
C17orf67	0.122
C17orf75	0.119
C17orf78	0.052
C17orf80	0.646
C17orf99	0.058
C18orf32	0.108
C18orf54	0.685
C19orf12	0.003
C19orf18	0.028
C19orf25	0.614
C19orf33	0.902
C19orf38	0.022
C19orf53	0.059
C1D	0.329
C1GALT1	0.775
C1GALT1C1	0.264
C1orf105	0.388
C1orf109	0.706
C1orf115	0.165
C1orf116	0.422
C1orf159	0.642
C1orf162	0.011
C1orf174	0.37
C1orf185	0.033
C1orf198	0.573
C1orf21	0.978
C1orf210	0.656
C1orf216	0.138
C1orf35	0.394
C1orf43	0.467
C1orf50	0.742
C1orf54	0.885
C1orf56	0.201
C1orf68	0.523
C1orf87	0.83
C1orf94	0.776
C1QA	0.367
C1QB	0.599
C1QBP	0.335
C1QC	0.424
C1QL1	0.981
C1QL2	0.964
C1QL3	0.832
C1QL4	0.954
C1QTNF1	0.788
C1QTNF12	0.86
C1QTNF2	0.904
C1QTNF3	0.615
C1QTNF4	0.944
C1QTNF5	0.301
C1QTNF6	0.67
C1QTNF7	0.352
C1QTNF8	0.537
C1QTNF9	0.252
C1QTNF9B	0.407
C1R	0.177
C1RL	0.163
C1S	0.512
C2	0.734
C20orf141	0.052
C20orf203	0.009
C21orf62	0.23
C21orf91	0.366
C22orf23	0.542
C22orf31	0.211
C22orf39	0.693
C22orf46P	0.512
C2CD2	0.168
C2CD2L	0.324
C2CD3	0.503
C2CD4A	0.022
C2CD4B	0.034
C2CD5	0.255
C2CD6	0.167
C2orf42	0.322
C2orf49	0.577
C2orf66	0.036
C2orf69	0.42
C2orf74	0.054
C2orf76	0.722
C2orf81	0.11
C2orf83	0.034
C2orf88	0.927
C3	0.717
C3AR1	0.896
C3orf14	0.972
C3orf18	0.789
C3orf20	0.012
C3orf33	0.176
C3orf36	0.727
C3orf38	0.617
C3orf52	0.79
C3P1	0.215
C4B	0.587
C4BPA	0.528
C4BPB	0.579
C4orf17	0.135
C4orf19	0.792
C4orf3	0.028
C4orf48	0.659
C5	0.746
C5AR1	0.323
C5AR2	0.297
C5orf15	0.104
C5orf22	0.831
C5orf46	0.071
C5orf60	0.11
C6	0.225
C6orf120	0.359
C6orf15	0.606
C6orf163	0.04
C6orf47	0.69
C6orf58	0.045
C6orf62	0.356
C6orf89	0.11
C7	0.183
C7orf25	0.081
C7orf50	0.235
C8A	0.218
C8B	0.422
C8G	0.797
C8orf33	0.974
C8orf34	0.888
C8orf44	0.008
C8orf48	0.57
C9	0.54
C9orf163	0.647
C9orf24	0.195
C9orf40	0.607
C9orf57	0.079
C9orf72	0.035
C9orf78	0.12
C9orf85	0.728
CA1	0.343
CA10	0.95
CA11	0.885
CA12	0.515
CA13	0.647
CA14	0.911
CA2	0.849
CA3	0.508
CA4	0.453
CA5A	0.26
CA5B	0.309
CA6	0.351
CA7	0.972
CA8	0.32
CA9	0.557
CAAP1	0.536
CAB39	0.507
CAB39L	0.701
CABIN1	0.546
CABLES1	0.849
CABLES2	0.687
CABP1	0.913
CABP2	0.285
CABP4	0.488
CABP5	0.423
CABP7	0.81
CABS1	0.133
CABYR	0.557
CACFD1	0.624
CACHD1	0.88
CACNA1A	0.98
CACNA1B	0.874
CACNA1C	0.938
CACNA1D	0.882
CACNA1E	0.798
CACNA1F	0.267
CACNA1G	0.84
CACNA1H	0.797
CACNA1I	0.572
CACNA1S	0.916
CACNA2D1	0.886
CACNA2D2	0.866
CACNA2D3	0.896
CACNA2D4	0.079
CACNB1	0.681
CACNB2	0.82
CACNB3	0.842
CACNB4	0.899
CACNG1	0.195
CACNG2	0.898
CACNG3	0.92
CACNG4	0.7
CACNG5	0.228
CACNG6	0.976
CACNG7	0.561
CACNG8	0.855
CACTIN	0.392
CACUL1	0.31
CACYBP	0.895
CAD	0.508
CADM1	0.931
CADM2	0.945
CADM3	0.869
CADM4	0.786
CADPS	0.894
CADPS2	0.652
CALB1	0.968
CALB2	0.648
CALCA	0.772
CALCB	0.567
CALCOCO1	0.582
CALCOCO2	0.638
CALCR	0.924
CALCRL	0.248
CALD1	0.688
CALHM1	0.657
CALHM2	0.246
CALHM3	0.069
CALHM4	0.426
CALHM5	0.172
CALHM6	0.034
CALM1	0.739
CALM2	0.249
CALM3	0.141
CALML3	0.24
CALML4	0.251
CALML5	0.595
CALML6	0.149
CALN1	0.894
CALR	0.754
CALR3	0.708
CALU	0.155
CALY	0.754
CAMK1	0.181
CAMK1D	0.758
CAMK1G	0.206
CAMK2A	0.646
CAMK2B	0.94
CAMK2D	0.637
CAMK2G	0.625
CAMK2N1	0.935
CAMK2N2	0.864
CAMK4	0.944
CAMKK1	0.683
CAMKK2	0.673
CAMKMT	0.122
CAMKV	0.849
CAMLG	0.441
CAMP	0.449
CAMSAP1	0.739
CAMSAP2	0.752
CAMSAP3	0.933
CAMTA1	0.62
CAMTA2	0.168
CAND1	0.727
CAND2	0.683
CANT1	0.091
CANX	0.813
CAP1	0.636
CAP2	0.962
CAPG	0.615
CAPN1	0.729
[truncated: 16,451 more rows]
